# Supplementary material for: Assessing Creatine Supplementation for Neuroprotection against Perinatal Hypoxic-Ischaemic Encephalopathy: A Systematic Review of Perinatal and Adult Pre-Clinical Studies
Source: Cells. 2021 Oct 27;10(11):2902. doi: 10.3390/cells10112902 (PMC8616304; doi:10.3390/cells10112902)
Supplement: Supplementary file 1 [file cells-10-02902-s001.zip]

Archive with 1 entries (1 files):
- cells-1413997-supplementary.pdf
